# Supplementary material for: Machine Learning to Calculate Heparin Dose in COVID-19 Patients with Active Cancer
Source: J Clin Med. 2021 Dec 31;11(1):219. doi: 10.3390/jcm11010219 (PMC8746167; doi:10.3390/jcm11010219)
Supplement: Supplementary file 1 [file jcm-11-00219-s001.zip]

Archive with 1 entries (1 files):
- jcm-1497051-supplementary.pdf
